# Supplementary material for: Gene therapy for aromatic L-amino acid decarboxylase deficiency by MR-guided direct delivery of AAV2-AADC to midbrain dopaminergic neurons
Source: Nat Commun. 2021 Jul 12;12:4251. doi: 10.1038/s41467-021-24524-8 (PMC8275582; doi:10.1038/s41467-021-24524-8)
Supplement: Supplementary file 8 — Source Data [file 41467_2021_24524_MOESM8_ESM.xlsx]

## Sheet: Fig. 1
Figure 1b: Coverage of Target Structures
		Volume of Distribution (µL)		Volume of Distribution (µL)
Subject 1	Left SN	160	Left VTA	120
	Right SN	160	Right VTA	110
Subject 2	Left SN	180	Left VTA	92
	Right SN	122	Right VTA	94
Subject 3	Left SN	193	Left VTA	113
	Right SN	150	Right VTA	142
Subject 4	Left SN	161	Left VTA	84
	Right SN	180	Right VTA	96
Subject 5	Left SN*	36	Left VTA	90
	Right SN	108	Right VTA	59
Subject 6	Left SN	274	Left VTA	140
	Right SN	270	Right VTA	126
Subject 7	Left SN	170	Left VTA	111
	Right SN	138	Right VTA	124
	Group Mean	164.429		107.214
	Standard Deviation	60.0765		22.9219
	Group Mean**	174.308		107.214
	Standard Deviation**	49.2923		22.9219
*excluded due to perivascular leakage
**Parameters wcalculated excluding Subject 5 Left SN

## Sheet: Fig. 3
Figure 3a: OGC Scores
Study Timepoint	Subject 1	Subject 2	Subject 3	Subject 4	Subject 5	Subject 6	Subject 7
Baseline	35	13	32.6	2.9	14.84	27.6	15
Month 1	21.6	1.8	16.8	1.9	7.1	56.45	4.2
Month 2	12.8	0.8	0	0	0	-	0
Month 3	6.4	0	0	0	0	1.78	0
Month 6	7.4	0	0	0	0	0	0
Month 9	9.7	0	0	0	0
Month 12	9.2	0	0	0
Month 24	9.7	0	0
Figure 3b: GMFM-88 scores
	Subject 1	Subject 2	Subject 3	Subject 4	Subject 5	Subject 6	Subject 7
(Baseline age, y)	9	8	5.9	5.1	6.7	6.2	4.4
StudyTimepoint
Baseline	0.39	3.35	0.4	8.2	10	0.4	3.86
Month 3	1.18	8.9	5.4	11.4	16.4	5.98	7.67
Month 6	2.75	12.63	4.02	13.3	23.8	10.95	12.35
Month 12	4.19	22.4	8.72	17.93	28.2
Month 18	9.15	23.2	14.3	20.59	33.7
Month 24	9.04	25.8	15.7
Figure 3b (inset): delta GMFM-88 from Baseline to 12 months
Study Timepoint	Subject 1	Subject 2	Subject 3	Subject 4	Subject 5	Subject 6	Subject 7
(Baseline)	0	0	0	0	0	0	0
Month 3	0.79	5.55	5	3.2	6.4	5.58	3.81
Month 6	2.36	9.28	3.62	5.1	13.8	10.55	8.49
Month 12	3.8	19.05	8.32	9.73	18.2

## Sheet: Fig. 4
Figure 4b: hours of irritability per 24 hours (7-day mean)
Time (months)	Subject 1	Subject 2	Subject 3	Subject 4	Subject 5	Subject 6	Subject 7	Group mean	Standard Error
-1	5.9	4.43	3.14	2.71	1.5	4.07	2.71	3.49429	0.541765
0	9.3	0.64	3.93	2.43	5.07	2.5	3.63	3.92857	1.03906
1.5	12.5	0.79	7.29	0	1.57	-	0	3.69167	2.08736
3	1.83	0.07	2.43	0	0.14	0.2	0.21	0.697143	0.376713
6	2	0.93	3.14	0.25	0.64			1.392	0.524799
12	1.25	0	2.14	0.43	1.21			1.006	0.369521
18	1.25	0	3.5	0.43	0.36			1.108	0.632008
24	1.33	0	1.93					1.08667	0.570273
Figure 4d: Hours of sleep per night (7-day mean)
Time (months)	Subject 1	Subject 2	Subject 3	Subject 4	Subject 5	Subject 6	Subject 7	Group mean	Standard Error
-1	7.5	5	7.5	7.86	9.57	6.86	7.36	7.37857	0.511545
0	6.86	5.14	7.5	7.79	11.07	6.36	6.63	7.33571	0.701627
1.5	7.36	5.5	5.43	6.64	6.79	-	7.5	6.53667	0.36424
3	7	7.29	7.07	7	11.07	5.67	8	7.58571	0.636609
6	6.43	9.5	7.71	10	10.57	5.83		8.34	0.804554
12	7.07	9.64	8.21	10.36	10.29			9.114	0.640598
18	6.36	10.07	7.64	9.71	10.64			8.884	0.809028
24	6.75	9.64	8.14					8.17667	0.834473
